# Supplementary material for: Neural Correlates of Belief-Bias Reasoning as Predictors of Critical Thinking: Evidence from an fNIRS Study
Source: J Intell. 2025 Aug 24;13(9):106. doi: 10.3390/jintelligence13090106 (PMC12471263; doi:10.3390/jintelligence13090106)
Supplement: Supplementary file 1 [file jintelligence-13-00106-s001.zip]

Archive with 1 entries (1 files):
- jintelligence-3762640-supplementary.pdf
